# Supplementary material for: Upregulated heme biosynthesis increases obstructive sleep apnea severity: a pathway-based Mendelian randomization study
Source: Sci Rep. 2022 Jan 27;12:1472. doi: 10.1038/s41598-022-05415-4 (PMC8795126; doi:10.1038/s41598-022-05415-4)
Supplement: Supplementary file 2 — Supplementary Tables. [file 41598_2022_5415_MOESM2_ESM.xlsx]

## Sheet: STable1
Supplementary Table 1. Iron/heme related pathways from MSigDB.
	Analysis	Name	Source ID	Description	# genes	Gene
	Primary	REACTOME_HEME_BIOSYNTHESIS	R-HSA-189451	Heme biosynthesis	14	ABCG2,ALAD,ALAS1,ALAS2,ALB,COX10,COX15,CPOX,FECH,FLVCR1,HMBS,PPOX,UROD,UROS
		REACTOME_HEME_DEGRADATION	R-HSA-189483	Heme degradation	15	ABCC1,ABCC2,ABCG2,ALB,BLVRA,BLVRB,FABP1,GSTA1,HMOX1,HMOX2,SLCO1B1,SLCO1B3,SLCO2B1,UGT1A1,UGT1A4
		REACTOME_HEME_SIGNALING	R-HSA-9707616	Heme signaling	48	APOA1,APOB,ARNTL,ATF2,BACH1,CARM1,CHD9,CLEC1B,CLOCK,CREB1,CREBBP,CRTC1,CRTC2,CRTC3,EP300,HBA1,HBA2,HBB,HDAC3,HELZ2,HMOX1,LY96,MAFK,MED1,MEF2C,MEF2D,NCOA1,NCOA2,NCOA6,NCOR1,NFE2L2,NPAS2,NR1D1,NRIP1,PPARA,PPARGC1A,RAI1,RORA,RXRA,SIRT1,SLC46A1,SMARCD3,TBL1X,TBL1XR1,TGS1,TLR4,USP46,XPO1
		REACTOME_IRON_UPTAKE_AND_TRANSPORT	R-HSA-917937	Iron uptake and transport	58	ABCG2,ACO1,ATP6AP1,ATP6V0A1,ATP6V0A2,ATP6V0A4,ATP6V0B,ATP6V0C,ATP6V0D1,ATP6V0D2,ATP6V0E1,ATP6V0E2,ATP6V1A,ATP6V1B1,ATP6V1B2,ATP6V1C1,ATP6V1C2,ATP6V1D,ATP6V1E1,ATP6V1E2,ATP6V1F,ATP6V1G1,ATP6V1G2,ATP6V1G3,ATP6V1H,CAND1,CP,CUL1,CYBRD1,FBXL5,FLVCR1,FTH1,FTL,FTMT,GLRX3,HEPH,HFE,HMOX1,HMOX2,IREB2,LCN2,MCOLN1,NEDD8,RPS27A,SKP1,SLC11A2,SLC22A17,SLC40A1,SLC46A1,STEAP2,STEAP3,TCIRG1,TF,TFR2,TFRC,UBA52,UBB,…
	Secondary	GOBP_2FE_2S_CLUSTER_ASSEMBLY	GO:0044571	The incorporation of two iron atoms and two sulfur atoms into an iron-sulfur cluster. [GOC:jl, GOC:mengo_curators, GOC:pde, GOC:tt, GOC:vw, PMID:15952888]	6	BOLA2,BOLA2B,GLRX3,GLRX5,HSCB,NFS1
		GOBP_CELLULAR_IRON_ION_HOMEOSTASIS	GO:0006879	Any process involved in the maintenance of an internal steady state of iron ions at the level of a cell. [GOC:ai, GOC:mah]	70	ABCB6,ABCB7,ABCG2,ACO1,ALAS2,ATP13A2,ATP6AP1,ATP6V0A2,ATP6V0D1,ATP6V1A,ATP6V1G1,BMP6,BOLA2,BOLA2B,CAND1,CCDC115,CP,CUL1,CYBRD1,ERFE,FBXL5,FLVCR1,FTH1,FTH1P19,FTHL17,FTL,FTMT,FXN,GDF2,GLRX3,HAMP,HEPH,HEPHL1,HFE,HIF1A,HJV,HMOX1,HMOX2,HPX,IFNG,IREB2,ISCU,LCN2,LTF,MIR210,MYC,NCOA4,NDFIP1,NEDD8,NOX5,NUBP1,SCARA5,SKP1,SLC11A1,SLC11A2,SLC22A17,SLC39A14,SLC39A8,SLC40A1,SLC46A1,SLC6A9,SMAD4,SOD1,SRI,TF,TF…
		GOBP_CELLULAR_RESPONSE_TO_IRON_ION	GO:0071281	Any process that results in a change in state or activity of a cell (in terms of movement, secretion, enzyme production, gene expression, etc.) as a result of an iron ion stimulus. [GOC:mah]	9	ATP7A,B2M,BMP6,CCNB1,HFE,HMOX1,TF,TFAP2A,TFR2
		GOBP_HEME_METABOLIC_PROCESS	GO:0042168	The chemical reactions and pathways involving heme, any compound of iron complexed in a porphyrin (tetrapyrrole) ring. [GOC:jl, ISBN:0124325653]	33	ALAD,ALAS1,ALAS2,AMBP,ATP5IF1,BDH2,BLVRA,BLVRB,COX10,COX15,CPOX,FECH,FXN,HMBS,HMOX1,HMOX2,HPX,IBA57,IREB2,NFE2L1,PGRMC1,PPOX,SLC11A2,SLC25A38,SLC25A39,SLC6A9,SRRD,TMEM14C,TSPO,UGT1A1,UGT1A4,UROD,UROS
		GOBP_HEME_TRANSPORT	GO:0015886	The directed movement of heme, any compound of ironcomplexed in a porphyrin (tetrapyrrole) ring, into, out of or within a cell, or between cells, by means of some agent such as a transporter or pore. [GOC:ai]	10	ABCB6,ABCB7,C1orf194,FLVCR1,FLVCR2,HPX,HRG,PGRMC2,SLC46A1,SLC48A1
		GOBP_HEMOGLOBIN_BIOSYNTHETIC_PROCESS	GO:0042541	The chemical reactions and pathways resulting in the formation of hemoglobin, an oxygen carrying, conjugated protein containing four heme groups and globin. [GOC:jl]	11	ALAS1,ALAS2,EIF2AK1,EPO,HIF1A,INHA,INHBA,KLF4,LDB1,PRMT1,SLC6A9
		GOBP_HEMOGLOBIN_METABOLIC_PROCESS	GO:0020027	The chemical reactions and pathways involving hemoglobin, including its uptake and utilization. [GOC:go_curators, GOC:jl]	16	ADD1,AHSP,ALAS1,ALAS2,CAT,EIF2AK1,EPB42,EPO,HIF1A,HPX,INHA,INHBA,KLF4,LDB1,PRMT1,SLC6A9
		GOBP_IRON_COORDINATION_ENTITY_TRANSPORT	GO:1901678	The directed movement of an iron coordination entity into, out of or within a cell, or between cells, by means of some agent such as a transporter or pore. [GOC:pr, GOC:TermGenie]	14	ABCB6,ABCB7,ASIC3,C1orf194,FLVCR1,FLVCR2,HPX,HRG,LCN2,LTF,PGRMC2,SLC22A17,SLC46A1,SLC48A1
		GOBP_IRON_IMPORT_INTO_CELL	GO:0033212	The directed movement of iron ions from outside of a cell into the cytoplasmic compartment. This may occur via transport across the plasma membrane or via endocytosis. [PMID:18622392, PMID:23192658, Wikipedia:Human_iron_metabolism]	11	HFE,IFNG,ISCU,LTF,MIR210,NOX5,SLC11A2,SLC39A14,SLC39A8,SLC6A9,TFR2
		GOBP_IRON_ION_HOMEOSTASIS	GO:0055072	Any process involved in the maintenance of an internal steady state of iron ions within an organism or cell. [GOC:ai, GOC:jid, GOC:mah]	86	ABCB6,ABCB7,ABCG2,ACO1,ALAS2,ATP13A2,ATP6AP1,ATP6V0A2,ATP6V0D1,ATP6V1A,ATP6V1G1,B2M,BDH2,BMP6,BOLA2,BOLA2B,BTBD9,CAND1,CCDC115,CP,CUL1,CYBRD1,EIF2AK1,EPAS1,EPB42,ERFE,FBXL5,FLVCR1,FTH1,FTH1P19,FTHL17,FTL,FTMT,FXN,GDF2,GLRX3,HAMP,HEPH,HEPHL1,HFE,HIF1A,HJV,HMOX1,HMOX2,HPX,HYAL2,IFNG,IREB2,ISCU,LCN2,LTF,MELTF,MIR210,MYC,NCOA4,NDFIP1,NEDD8,NEO1,NOX5,NUBP1,PICALM,SCARA5,SKP1,SLC11A1,SLC11A2,SLC22A17,S…
		GOBP_IRON_ION_IMPORT_ACROSS_PLASMA_MEMBRANE	GO:0098711	The directed movement of iron ions from outside of a cell, across the plasma membrane and into the cytosol. [GOC:mah, PMID:8321236]	6	HFE,IFNG,ISCU,MIR210,SLC39A8,SLC6A9
		GOBP_IRON_ION_TRANSMEMBRANE_TRANSPORT	GO:0034755	A process in which an iron ion is transported from one side of a membrane to the other by means of some agent such as a transporter or pore. [GOC:mah, PMID:11390404]	19	ABCB6,ATP7A,HAMP,HFE,IFNG,ISCU,MCOLN1,MIR210,MMGT1,SCARA5,SLC11A1,SLC11A2,SLC25A28,SLC25A37,SLC39A14,SLC39A8,SLC40A1,SLC6A9,TTYH1
		GOBP_IRON_ION_TRANSPORT	GO:0006826	The directed movement of iron (Fe) ions into, out of or within a cell, or between cells, by means of some agent such as a transporter or pore. [GOC:ai]	79	ABCB6,ABCB7,ARHGAP1,ASIC3,ATP6AP1,ATP6V0A1,ATP6V0A2,ATP6V0A4,ATP6V0B,ATP6V0C,ATP6V0D1,ATP6V0D2,ATP6V0E1,ATP6V0E2,ATP6V1A,ATP6V1B1,ATP6V1B2,ATP6V1C1,ATP6V1C2,ATP6V1D,ATP6V1E1,ATP6V1E2,ATP6V1F,ATP6V1G1,ATP6V1G2,ATP6V1G3,ATP6V1H,ATP7A,B2M,C1orf194,CLTC,CP,DNM2,FLVCR1,FLVCR2,FTH1,FTH1P19,FTHL17,FTL,FTMT,HAMP,HEPH,HEPHL1,HFE,HPX,HRG,IFNG,IREB2,ISCU,LCN2,LMTK2,LTF,MCOLN1,MELTF,MIR210,MMGT1,NECTIN1,NOX5…
		GOBP_IRON_SULFUR_CLUSTER_ASSEMBLY	GO:0016226	The incorporation of iron and exogenous sulfur into a metallo-sulfur cluster. [GOC:jl, GOC:mah, GOC:pde, GOC:vw]	24	BOLA2,BOLA2B,CIAO1,CIAO2A,CIAO2B,CIAO3,CIAPIN1,FXN,GLRX3,GLRX5,HSCB,HSPA9,IBA57,ISCA1,ISCA2,ISCU,LYRM4,MMS19,NDOR1,NFS1,NFU1,NUBP1,NUBP2,NUBPL
		GOBP_MULTICELLULAR_ORGANISMAL_IRON_ION_HOMEOSTASIS	GO:0060586	Any process involved in the maintenance of the distribution of iron stores within tissues and organs of a multicellular organism. [GOC:dph, GOC:hjd, GOC:tb]	7	BMP6,BTBD9,HAMP,HYAL2,SLC11A1,SLC11A2,SLC40A1
		GOBP_PROTEIN_MATURATION_BY_IRON_SULFUR_CLUSTER_TRANSFER	GO:0097428	The transfer of an assembled iron-sulfur cluster from a scaffold protein to an acceptor protein that contributes to the attainment of the full functional capacity of a protein. [GOC:al, GOC:mah, PMID:11939799, PMID:18322036, PMID:21977977]	16	BOLA2,BOLA2B,CIAO1,CIAO2A,CIAO2B,CISD3,GLRX3,GLRX5,HSCB,ISCA1,ISCA2,LTO1,MAGEF1,MMS19,NFU1,YAE1
		GOBP_REGULATION_OF_HEMOGLOBIN_BIOSYNTHETIC_PROCESS	GO:0046984	Any process that modulates the frequency, rate or extent of the chemical reactions and pathways resulting in the formation of hemoglobin, an oxygen carrying, conjugated protein containing four heme groups and globin. [GOC:ai]	5	EIF2AK1,KLF4,LDB1,PRMT1,SLC6A9
		GOBP_REGULATION_OF_IRON_ION_TRANSMEMBRANE_TRANSPORT	GO:0034759	Any process that modulates the frequency, rate or extent of the directed movement of iron ions (Fe) from one side of a membrane to the other by means of some agent such as a transporter or pore. [GOC:mah]	6	ATP7A,HAMP,IFNG,ISCU,MIR210,SLC6A9
		GOBP_REGULATION_OF_IRON_ION_TRANSPORT	GO:0034756	Any process that modulates the frequency, rate or extent of the directed movement of iron ions (Fe) into, out of or within a cell, or between cells, by means of some agent such as a transporter or pore. [GOC:mah]	9	ATP7A,B2M,HAMP,HFE,IFNG,ISCU,MIR210,SLC6A9,TF
		GOBP_RESPONSE_TO_IRON_II_ION	GO:0010040	Any process that results in a change in state or activity of a cell or an organism (in terms of movement, secretion, enzyme production, gene expression, etc.) as a result of an iron(II) ion stimulus. [GOC:sm]	5	ACO1,BECN1,MAP1LC3A,PDX1,SNCA
		GOBP_RESPONSE_TO_IRON_III_ION	GO:0010041	Any process that results in a change in state or activity of a cell or an organism (in terms of movement, secretion, enzyme production, gene expression, etc.) as a result of an iron(III) ion stimulus. [GOC:sm]	5	ATP7A,B2M,CCNB1,CYP1A1,G6PD
		GOBP_RESPONSE_TO_IRON_ION	GO:0010039	Any process that results in a change in state or activity of a cell or an organism (in terms of movement, secretion, enzyme production, gene expression, etc.) as a result of an iron ion stimulus. [GOC:sm]	28	ACO1,ALAD,ATP7A,B2M,BCL2,BECN1,BMP6,C1QA,CCNB1,CCND1,CYBRD1,CYP1A1,DRD2,FXN,G6PD,HAMP,HFE,HIF1A,HMOX1,MAP1LC3A,PDX1,SLC11A2,SLC6A3,SNCA,TF,TFAP2A,TFF1,TFR2
		GOBP_SEQUESTERING_OF_IRON_ION	GO:0097577	The process of binding or confining iron ions such that they are separated from other components of a biological system. [GOC:mr, PMID:3099306]	7	FTH1,FTH1P19,FTHL17,FTL,FTMT,LCN2,SRI
		GOCC_HAPTOGLOBIN_HEMOGLOBIN_COMPLEX	GO:0031838	A protein complex formed by the stable binding of a haptoglobin to hemoglobin. [GOC:mah]	11	HBA1,HBA2,HBB,HBD,HBE1,HBG1,HBG2,HBM,HBQ1,HBZ,HP
		GOCC_HEMOGLOBIN_COMPLEX	GO:0005833	An iron-containing, oxygen carrying complex. In vertebrates it is made up of two pairs of associated globin polypeptide chains, each chain carrying a noncovalently bound heme prosthetic group. [GOC:jl, ISBN:0198506732]	12	AHSP,CYB5R3,HBA1,HBA2,HBB,HBD,HBE1,HBG1,HBG2,HBM,HBQ1,HBZ
		GOMF_2_IRON_2_SULFUR_CLUSTER_BINDING	GO:0051537	Interacting selectively and non-covalently with a 2 iron, 2 sulfur (2Fe-2S) cluster; this cluster consists of two iron atoms, with two inorganic sulfur atoms found between the irons and acting as bridging ligands. [GOC:ai, PMID:15952888, Wikipedia:Iron-sulfur_cluster]	22	AIFM3,AOX1,CIAPIN1,CISD1,CISD2,CISD3,FDX1,FDX2,FECH,FXN,GLRX2,GLRX5,ISCA1,ISCA2,ISCU,NDUFS1,NDUFV2,RFESD,SDHB,UQCRFS1,UQCRFS1P1,XDH
		GOMF_4_IRON_4_SULFUR_CLUSTER_BINDING	GO:0051539	Interacting selectively and non-covalently with a 4 iron, 4 sulfur (4Fe-4S) cluster; this cluster consists of four iron atoms, with the inorganic sulfur atoms found between the irons and acting as bridging ligands. [GOC:ai, PMID:15952888, Wikipedia:Iron-sulfur_cluster]	42	ACO1,ACO2,BRIP1,CDK5RAP1,CDKAL1,CIAO3,CIAPIN1,DDX11,DNA2,DPYD,ELP3,ERCC2,ETFDH,EXO5,IREB2,ISCA2,ISCU,LIAS,MOCS1,MUTYH,NDUFS1,NDUFS2,NDUFS7,NDUFS8,NDUFV1,NFU1,NTHL1,NUBP1,NUBP2,NUBPL,POLA1,POLD1,POLE,PPAT,PRIM2,REV3L,RSAD1,RSAD2,RTEL1,SDHB,TYW1,TYW1B
		GOMF_FERRIC_IRON_BINDING	GO:0008199	Interacting selectively and non-covalently with ferric iron, Fe(III). [GOC:ai]	10	ACP5,FTH1,FTH1P19,FTHL17,FTL,FTMT,FXN,MIOX,TF,TH
		GOMF_FERROUS_IRON_BINDING	GO:0008198	Interacting selectively and non-covalently with ferrous iron, Fe(II). [GOC:ai]	26	ACP5,ALKBH1,ALKBH2,ALKBH3,CDO1,DNAJC24,EGLN1,EGLN2,EGLN3,FECH,FTH1,FTH1P19,FTHL17,FTL,FTMT,FTO,FXN,HAAO,HEPH,HIF1AN,ISCU,PHYH,SNCA,TET2,TF,TH
		GOMF_HEME_COPPER_TERMINAL_OXIDASE_ACTIVITY	GO:0015002	Catalysis of the four-electron reduction of dioxygen (O2) to water, coupled to generation of a proton electrochemical gradient across a membrane. [GOC:kd]	28	C15orf48,COX10,COX15,COX4I1,COX4I2,COX5A,COX5B,COX6A1,COX6A2,COX6B1,COX6C,COX7A1,COX7A2,COX7A2L,COX7A2P2,COX7B,COX7B2,COX7C,COX8A,COX8C,CYB5A,MT-CO1,MT-CO2,MT-CO3,MTCO2P12,NDUFA4,NDUFA4L2,SURF1
		GOMF_HEME_TRANSMEMBRANE_TRANSPORTER_ACTIVITY	GO:0015232	Enables the transfer of heme from one side of a membrane to the other. [PMID:29549126]	9	ABCB6,ABCB7,C1orf194,FLVCR1,FLVCR2,HPX,PGRMC2,SLC46A1,SLC48A1
		GOMF_HEMOGLOBIN_ALPHA_BINDING	GO:0031721	Interacting selectively and non-covalently with a hemoglobin alpha chain. [GOC:mah]	5	HBB,HBD,HBE1,HBG1,HBG2
		GOMF_HEMOGLOBIN_BINDING	GO:0030492	Interacting selectively and non-covalently with hemoglobin, an oxygen carrying, conjugated protein containing four heme groups and globin. [GOC:jl]	9	AHSP,HBB,HBD,HBE1,HBG1,HBG2,HP,HPR,SLC4A1
		GOMF_IRON_ION_BINDING	GO:0005506	Interacting selectively and non-covalently with iron (Fe) ions. [GOC:ai]	150	ABCE1,ACO2,ACP5,ADI1,AGMO,ALKBH1,ALKBH2,ALKBH3,ALKBH8,ALOX12,ALOX12B,ALOX15,ALOX15B,ALOX5,ALOXE3,AOX1,BBOX1,CALR,CDO1,CH25H,CYGB,CYP11A1,CYP11B1,CYP11B2,CYP17A1,CYP19A1,CYP1A1,CYP1A2,CYP1B1,CYP20A1,CYP21A2,CYP24A1,CYP26A1,CYP26B1,CYP26C1,CYP27A1,CYP27B1,CYP27C1,CYP2A13,CYP2A6,CYP2A7,CYP2B6,CYP2C18,CYP2C19,CYP2C8,CYP2C9,CYP2D6,CYP2D7,CYP2E1,CYP2F1,CYP2G1P,CYP2J2,CYP2R1,CYP2S1,CYP2U1,CYP2W1,CYP39A1…
		GOMF_IRON_ION_TRANSMEMBRANE_TRANSPORTER_ACTIVITY	GO:0005381	Enables the transfer of iron (Fe) ions from one side of a membrane to the other. [GOC:ai]	10	MCOLN1,MMGT1,SLC11A1,SLC11A2,SLC25A28,SLC25A37,SLC39A14,SLC39A8,SLC40A1,TTYH1
		GOMF_OXIDOREDUCTASE_ACTIVITY_ACTING_ON_NAD_P_H_HEME_PROTEIN_AS_ACCEPTOR	GO:0016653	Catalysis of an oxidation-reduction (redox) reaction in which NADH or NADPH acts as a hydrogen or electron donor and reduces a heme protein. [GOC:ai]	9	COX15,CYB5R1,CYB5R2,CYB5R3,CYB5R4,CYB5RL,MTRR,NQO1,POR
		GOMF_OXIDOREDUCTASE_ACTIVITY_ACTING_ON_PAIRED_DONORS_WITH_INCORPORATION_OR_REDUCTION_OF_MOLECULAR_OXYGEN_REDUCED_IRON_SULFUR_PROTEIN_AS_ONE_DONOR_AND_INCORPORATION_OF_ONE_ATOM_OF_OXYGEN	GO:0016713	Catalysis of an oxidation-reduction (redox) reaction in which hydrogen or electrons are transferred from reduced iron-sulfur protein and one other donor, and one atom of oxygen is incorporated into one donor. [GOC:mah]	9	CYP11A1,CYP11B1,CYP11B2,CYP2U1,CYP4A11,CYP4A22,CYP4F12,CYP4F2,CYP4F8

## Sheet: STable2
Supplementary Table 2. Instrumental variables for heme biosynthetic process pathway and associations with gene expressions and OSA traits in discovery analyses.
					Expression					AHI				Average SpO2				Minimum SpO2				Sleep time% of SpO2<90%
	SNP	Position (hg38)	Gene	Alleles	Tissue	beta	se	pval		b	se	pval		b	se	pval		b	se	pval		b	se	pval
	rs11588225	1:161121671	PPOX	G/A	Brain Nucleus accumbens basal ganglia	-0.350193	0.0638438	4.13112e-08		-0.0122	0.0096	0.2032		-0.0014	0.0095	0.8817		0.0107	0.0092	0.2463		-0.0063	0.0085	0.4618
	rs4233366	1:161159147	PPOX	T/C	Cells Transformed fibroblasts	0.422426	0.0565124	7.72474e-14		0.0068	0.0099	0.4926		-0.0041	0.0099	0.6806		-0.0058	0.0096	0.5428		0.0039	0.0088	0.6619
	rs12737323	1:161287444	PPOX	C/T	Artery Tibial	0.164045	0.0396892	3.57684e-05		0.0082	0.0116	0.4774		-0.008	0.0114	0.4865		-0.0057	0.011	0.603		0.0121	0.0103	0.2368
	rs11120027	1:212962207	FLVCR1	G/A	Skin Sun Exposed Lower leg	0.268315	0.0498072	7.16145e-08		-0.0019	0.0106	0.861		-0.0018	0.0105	0.8655		0.0025	0.01	0.8066		0.0013	0.0094	0.8926
	rs60250621	1:213028229	FLVCR1	T/A	Lung	-0.50046	0.0837446	2.28645e-09		0.0068	0.0186	0.7167		0.0025	0.0191	0.897		-0.0042	0.0192	0.828		0.0013	0.0176	0.9392
	rs17019818	1:213041025	FLVCR1	G/A	Whole Blood	0.678657	0.0486048	2.63058e-44		0.0111	0.0105	0.2909		-0.006	0.0105	0.5638		-0.0069	0.0101	0.497		0.009	0.0093	0.336
	rs11577974	1:45376232	UROD	A/C	Brain Putamen basal ganglia	-0.414613	0.0823679	4.81172e-07		-0.0074	0.0097	0.4462		0.0137	0.0096	0.1529		0.0125	0.0092	0.1768		-0.0038	0.0086	0.6537
	rs2298005	1:45476663	UROD	A/G	Adipose Subcutaneous	-0.53083	0.0369697	9.42242e-47		-0.0072	0.0104	0.4866		0.0088	0.0103	0.395		0.0264	0.01	0.008255		-0.0154	0.0092	0.0937
	rs9868101	3:52138377	ALAS1	C/T	Cells Transformed fibroblasts	-0.267288	0.0709009	0.000163325		0.0217	0.017	0.2024		0.0001	0.0165	0.9936		-0.0063	0.0159	0.6931		0.0207	0.0149	0.1632
	rs58531656	3:52298116	ALAS1	C/T	Thyroid	0.257699	0.0604765	2.03384e-05		-0.0085	0.0141	0.5479		-0.0019	0.0139	0.8926		0.0057	0.0133	0.6698		-0.0018	0.0124	0.8873
	rs7103	3:98298600	CPOX	T/C	Cells Transformed fibroblasts	-0.286846	0.0426786	1.80391e-11		-0.0005	0.0099	0.9571		0.0051	0.0099	0.6052		0.0039	0.0095	0.6814		-0.0064	0.0088	0.4684
	rs34972210	3:98830472	CPOX	G/A	Skin Sun Exposed Lower leg	0.273668	0.0645494	2.23851e-05		-0.0234	0.0229	0.3076		0.0227	0.0235	0.3327		0.0207	0.0213	0.3297		-0.0246	0.0199	0.2175
	rs1383839	3:99031898	CPOX	T/G	Thyroid	-0.199512	0.0458671	1.36271e-05		-0.0007	0.0111	0.9525		0.0058	0.011	0.5963		0.0061	0.0104	0.5591		-0.0167	0.0098	0.08793
	rs11939190	4:73425428	ALB	A/G	Brain Nucleus accumbens basal ganglia	0.75363	0.152835	8.1808e-07		-0.0133	0.0119	0.2625		-0.0187	0.0118	0.112		0.0034	0.0113	0.7644		0.0113	0.0105	0.2836
	rs10021953	4:74153483	ALB	A/G	Brain Frontal Cortex BA9	0.796422	0.175646	5.78099e-06		0.0238	0.0116	0.04014		-0.007	0.0116	0.544		-0.0157	0.0117	0.1813		0.004	0.0108	0.7103
	rs187438391	4:75146359	ALB	A/T	Colon Transverse	1.10859	0.258658	1.81977e-05		-0.0204	0.0221	0.3556		0.0126	0.0218	0.5636		0.0042	0.022	0.8492		-0.0169	0.0194	0.3833
	rs35075057	4:88241930	ABCG2	G/A	Skin Sun Exposed Lower leg	-0.817769	0.179585	5.27206e-06		0.0112	0.0315	0.7227		0.0519	0.0319	0.1037		-0.019	0.0297	0.5209		-0.0247	0.0278	0.3741
	rs1463109	4:88714718	ABCG2	G/C	Colon Transverse	0.272647	0.063877	1.96957e-05		-0.0098	0.0126	0.437		0.0125	0.0125	0.3198		0.0105	0.0119	0.3792		-0.0137	0.0112	0.222
	rs62309964	4:89160843	ABCG2	T/C	Whole Blood	0.358408	0.0708047	4.15047e-07		-0.0075	0.0184	0.6817		0.0074	0.0181	0.6814		-0.0077	0.0171	0.6522		-0.0083	0.016	0.6063
	rs6532060	4:89165494	ABCG2	T/C	Esophagus Muscularis	0.436091	0.078854	3.19574e-08		-0.0119	0.0094	0.2066		0.0006	0.0094	0.9526		0.0069	0.0091	0.448		0.0019	0.0084	0.8208
	rs17824229	4:90142328	ABCG2	C/G	Nerve Tibial	-0.357013	0.0832707	1.80794e-05		-0.0098	0.0117	0.4002		0.0151	0.0118	0.201		0.0194	0.0113	0.08489		-0.0226	0.0105	0.03136
	rs7868271	9:116094480	ALAD	T/C	Heart Left Ventricle	0.387048	0.0410358	4.02499e-21		-0.0064	0.0096	0.5075		0.0069	0.0095	0.4669		0.0073	0.0091	0.4269		0.0043	0.0085	0.614
	rs818702	9:116144973	ALAD	A/G	Cells Transformed fibroblasts	0.308586	0.0453062	9.68413e-12		-0.006	0.0108	0.5766		-0.0002	0.0108	0.9866		0.0126	0.0105	0.2288		-0.0051	0.0097	0.5982
	rs818708	9:116150109	ALAD	A/G	Adipose Subcutaneous	0.328649	0.0430044	2.13511e-14		0.0008	0.0095	0.9356		-0.0144	0.0095	0.1288		-0.001	0.0091	0.9143		0.0114	0.0085	0.1781
	rs1805312	9:116152990	ALAD	G/C	Muscle Skeletal	-0.539904	0.0814091	3.312e-11		0.0009	0.0146	0.9488		0.0043	0.015	0.7735		-0.0185	0.0147	0.2094		-0.0105	0.0131	0.4232
	rs1771220	9:116163645	ALAD	C/G	Esophagus Muscularis	0.393302	0.0536426	2.26918e-13		-0.0138	0.0112	0.2177		0.0113	0.011	0.3062		0.0055	0.0105	0.5983		0.0022	0.0098	0.8202
	rs4919311	10:101190636	COX15	T/C	Esophagus Mucosa	0.680317	0.166234	4.26699e-05		0.0077	0.0193	0.6922		0.0004	0.0191	0.9826		0.0009	0.0191	0.964		-0.0034	0.0173	0.8432
	rs10748785	10:101320612	COX15	T/C	Cells EBV-transformed lymphocytes	-0.355787	0.0839933	2.27641e-05		-0.0086	0.0095	0.3657		-0.0073	0.0096	0.4474		0.0114	0.0092	0.2147		-0.0068	0.0085	0.426
	rs11190245	10:101451259	COX15	C/T	Skin Sun Exposed Lower leg	-0.225513	0.0421814	8.9787e-08		0.0023	0.011	0.8361		-0.0082	0.0109	0.4534		0.0001	0.0104	0.9955		-0.0052	0.0097	0.5955
	rs4385801	10:127511790	UROS	T/G	Brain Caudate basal ganglia	-0.822044	0.049265	1.65246e-62		-0.0117	0.0099	0.2376		0.001	0.0098	0.9193		0.0007	0.0094	0.9394		-0.0087	0.0087	0.3174
	rs2846282	11:118957357	HMBS	A/G	Esophagus Muscularis	0.479067	0.0415367	8.93457e-31		-0.011	0.0098	0.2643		0.0073	0.0097	0.4521		0.0117	0.0098	0.231		0.0023	0.009	0.7968
	rs8079772	17:13949720	COX10	T/C	Muscle Skeletal	0.210958	0.0318454	3.48563e-11		-0.018	0.0107	0.09381		0.0105	0.0106	0.3216		0.0048	0.0102	0.637		-0.0098	0.0095	0.3018
	rs2856217	17:14080054	COX10	T/C	Nerve Tibial	-0.267919	0.0551959	1.21017e-06		NA	NA	NA		-0.0202	0.0099	0.04179		0.0017	0.01	0.8619		0.0098	0.0092	0.2872
	rs2272783	18:55238820	FECH	G/A	Cells Transformed fibroblasts	-0.641103	0.0605352	3.29537e-26		-0.0464	0.0141	0.0009977		0.0449	0.0145	0.002016		0.0519	0.0144	0.0003111		-0.0508	0.0129	7.859e-05
	rs17753056	18:55275076	FECH	C/T	Muscle Skeletal	-0.183112	0.0415437	1.04476e-05		0.0148	0.0148	0.3164		0.003	0.0146	0.8386		-0.0004	0.0138	0.9759		0.0183	0.013	0.1603
	rs3744866	18:56149424	FECH	C/A	Thyroid	0.154167	0.0350805	1.10944e-05		-0.0102	0.0096	0.292		0.0084	0.0096	0.3841		0.0088	0.0092	0.3396		-0.0134	0.0085	0.1157
	Red cells: p<0.05

## Sheet: STable3
Supplementary Table 3. MR heterogeneity analysis across genes from the Heme Biosynthetic Process pathway on OSA traits.
					AHI				Average SpO2				Minimum SpO2				Sleep time% of SpO2<90%
	Gene	Gene start position	Method	nsnp	b	se	pval		b	se	pval		b	se	pval		b	se	pval
	PPOX	1:161136200	Inverse variance weighted	3	0.0255609	0.0172739	0.138944		-0.00659573	0.0171838	0.701102		-0.0217831	0.0166492	0.190754		0.0165722	0.0153297	0.279675
	FLVCR1	1:213031597	Inverse variance weighted	2	0.0132392	0.0144063	0.358105		-0.00855272	0.014388	0.552223		-0.00748754	0.0138212	0.587994		0.0121446	0.012762	0.341286
	UROD	1:45477819	Inverse variance weighted	2	0.0153297	0.0150206	0.307456		-0.0233705	0.0148719	0.116078		-0.04153	0.0143609	0.00382951		0.020852	0.0132997	0.116917
	ALAS1	3:52232102	Inverse variance weighted	2	-0.0534849	0.0414785	0.197238		-0.00434289	0.0406179	0.914852		0.0227421	0.0389835	0.559639		-0.0370684	0.0364251	0.308839
	CPOX	3:98239976	Inverse variance weighted	3	-0.00736532	0.0276776	0.790154		-0.0101531	0.0276914	0.71388		-0.00772517	0.0263086	0.769035		0.0248476	0.0343526	0.469488
	ALB	4:74262831	Inverse variance weighted	2	0.00803305	0.0236885	0.734525		-0.0162228	0.0106644	0.128206		-0.0078484	0.0121098	0.516919		0.00987341	0.00971765	0.309616
	ABCG2	4:89011416	Inverse variance weighted	3	-0.0182103	0.0231547	0.431597		-0.0183829	0.0242324	0.448086		0.00722358	0.021915	0.741689		0.0200989	0.0204931	0.326709
	ALAD	9:116148597	Inverse variance weighted	4	-0.00185646	0.014882	0.900725		-0.0105816	0.0147983	0.474572		0.00854833	0.0141785	0.546571		0.0198647	0.0131922	0.13212
	COX15	10:101471601	Inverse variance weighted	3	0.0142492	0.0180615	0.430155		0.0144913	0.0180473	0.421995		-0.0143612	0.0175833	0.414071		0.00995594	0.0161396	0.537324
	UROS	10:127477146	Wald ratio	1	0.0142328	0.0120432	0.237278		-0.00121648	0.0119215	0.918724		-0.000851536	0.0114349	0.940638		0.0105834	0.0105834	0.317311
	HMBS	11:118955576	Wald ratio	1	-0.0433097	0.0350773	0.216944		0.0286345	0.0347194	0.409518		0.0325718	0.0332876	0.32783		0.0150331	0.03114	0.629267
	COX10	17:13972813	Wald ratio	1	-0.085325	0.050721	0.0925217		0.0664025	0.0297685	0.0257058		0.00452021	0.0295455	0.878405		-0.0402095	0.0273059	0.14087
	FECH	18:55215515	Inverse variance weighted	3	0.0513397	0.0457315	0.261593		-0.057433	0.0346588	0.0975001		-0.0635498	0.0408582	0.119857		0.0510215	0.0550259	0.353809
	Red cells: p<0.05

## Sheet: STable4
Supplementary Table 4. Secondary two sample MR analysis of GO iron/heme related pathways on OSA traits using inverse variance weighted method.
		AHI					Average SpO2					Minimum SpO2					Sleep time% of SpO2<90%
	Exposure	nsnp	b	se	pval		nsnp	b	se	pval		nsnp	b	se	pval		nsnp	b	se	pval
	GOBP_2FE_2S_CLUSTER_ASSEMBLY	15	-0.00605924	0.00698506	0.385692		15	0.00415501	0.00633121	0.511648		15	0.00554126	0.00610684	0.364203		15	-0.00569489	0.00569518	0.317334
	GOBP_CELLULAR_IRON_ION_HOMEOSTASIS	159	-0.00336857	0.00247799	0.17402		159	0.00356814	0.00241334	0.139271		159	0.00160762	0.00224672	0.474276		159	-0.00275989	0.00207232	0.182929
	GOBP_CELLULAR_RESPONSE_TO_IRON_ION	20	-0.017359	0.00851209	0.0414167		20	0.000326583	0.00661352	0.960616		20	0.000789508	0.00633604	0.900836		20	-0.00290063	0.00625617	0.642903
	GOBP_HEME_METABOLIC_PROCESS	72	0.00318766	0.00344979	0.355478		73	0.00100302	0.0034076	0.768493		73	-0.0037474	0.00314054	0.232778		73	0.00246215	0.00303878	0.4178
	GOBP_HEME_TRANSPORT	23	-0.000705535	0.0056414	0.900473		23	0.00150115	0.00592295	0.799924		23	0.000207065	0.00481434	0.965694		23	0.00267592	0.00465067	0.565031
	GOBP_HEMOGLOBIN_BIOSYNTHETIC_PROCESS	24	-0.00886313	0.00557655	0.11198		24	0.00133028	0.00558981	0.811895		24	0.00536247	0.00536647	0.317672		24	-0.00366431	0.00497054	0.460997
	GOBP_HEMOGLOBIN_METABOLIC_PROCESS	41	-0.00619652	0.00399241	0.120644		41	0.00235833	0.0040057	0.556034		41	0.00529829	0.00396641	0.181617		41	-0.0028235	0.00355195	0.426663
	GOBP_IRON_COORDINATION_ENTITY_TRANSPORT	35	-0.00341106	0.00520172	0.511981		35	0.0027711	0.00478765	0.562724		35	-0.00261989	0.00431167	0.543434		35	0.00306025	0.00397491	0.441364
	GOBP_IRON_IMPORT_INTO_CELL	26	-0.00123945	0.0063907	0.846218		26	0.00449519	0.00608955	0.460404		26	-0.00350225	0.00654063	0.592331		26	-0.00261729	0.00548576	0.633287
	GOBP_IRON_ION_HOMEOSTASIS	200	-0.00353556	0.00214921	0.09996		200	0.00291951	0.00204155	0.152703		200	0.00201899	0.00198573	0.309273		200	-0.00279523	0.00180583	0.121649
	GOBP_IRON_ION_IMPORT_ACROSS_PLASMA_MEMBRANE	15	-0.00011904	0.00851252	0.988843		15	0.00286244	0.00842472	0.734032		15	-0.0045305	0.00859177	0.597981		15	0.00348402	0.00764107	0.648419
	GOBP_IRON_ION_TRANSMEMBRANE_TRANSPORT	44	0.00271282	0.00541423	0.616333		44	0.00318785	0.00490987	0.516161		44	-0.00313241	0.00549826	0.568875		44	-0.00138884	0.0044884	0.756995
	GOBP_IRON_ION_TRANSPORT	173	-0.00223759	0.00236326	0.34373		172	0.00196021	0.00227484	0.388856		172	0.00116226	0.00228479	0.610965		172	-0.00121754	0.00195188	0.532774
	GOBP_IRON_SULFUR_CLUSTER_ASSEMBLY	65	0.00486994	0.00425244	0.252122		66	-0.000984389	0.00384904	0.798144		66	-0.00283533	0.00363424	0.43529		66	0.00132368	0.00335442	0.693132
	GOBP_MULTICELLULAR_ORGANISMAL_IRON_ION_HOMEOSTASIS	16	-0.00549799	0.0120766	0.648923		16	-0.00351552	0.00808226	0.663586		16	0.00388537	0.0082621	0.638166		16	-0.00842149	0.0086473	0.330113
	GOBP_PROTEIN_MATURATION_BY_IRON_SULFUR_CLUSTER_TRANSFER	30	-0.00234839	0.00533567	0.659843		30	0.00618887	0.00502285	0.217895		30	0.00085941	0.00484415	0.859185		30	-0.00135172	0.00445739	0.761697
	GOBP_REGULATION_OF_HEMOGLOBIN_BIOSYNTHETIC_PROCESS	12	-0.00956721	0.00957062	0.317483		12	-0.00397067	0.00962606	0.679979		12	0.00613914	0.00931535	0.509873		12	-0.00726528	0.00854803	0.39536
	GOBP_REGULATION_OF_IRON_ION_TRANSMEMBRANE_TRANSPORT	9	-0.0021112	0.0110326	0.848243		9	-0.00572707	0.0109814	0.602001		9	-0.0154245	0.011538	0.181272		9	0.00657834	0.0097738	0.50091
	GOBP_REGULATION_OF_IRON_ION_TRANSPORT	16	-0.00701214	0.00847375	0.407946		16	-0.00343114	0.00728798	0.637788		16	-0.00861974	0.00704526	0.221149		16	0.00379916	0.00650697	0.559314
	GOBP_RESPONSE_TO_IRON_II_ION	8	-0.00445565	0.00814532	0.584366		8	-0.00553331	0.00816314	0.497872		8	-0.00180172	0.00781111	0.817578		8	0.00125702	0.00726867	0.862702
	GOBP_RESPONSE_TO_IRON_III_ION	6	0.00426025	0.0103856	0.681653		6	-0.00115927	0.0103948	0.911201		6	-0.00161636	0.0100038	0.871641		6	0.00103589	0.00916953	0.910054
	GOBP_RESPONSE_TO_IRON_ION	63	-0.000823203	0.00377648	0.827444		63	-0.00176357	0.00340213	0.604199		63	-0.00353686	0.00326495	0.278683		63	0.000969616	0.00303164	0.749096
	GOBP_SEQUESTERING_OF_IRON_ION	10	0.00837257	0.0102186	0.412588		10	-0.00309713	0.0101905	0.761187		10	0.00296767	0.00991387	0.764676		10	0.00466937	0.00914683	0.609708
	GOCC_HAPTOGLOBIN_HEMOGLOBIN_COMPLEX	15	0.0013914	0.00557948	0.803069		15	0.000224098	0.0055013	0.967507		15	-0.00727559	0.00628886	0.247313		15	0.00473202	0.006226	0.447229
	GOCC_HEMOGLOBIN_COMPLEX	21	-0.000831251	0.00484793	0.863858		21	0.00416638	0.00479451	0.384852		21	-0.000672753	0.00575341	0.906915		21	0.0018507	0.00510178	0.716787
	GOMF_2_IRON_2_SULFUR_CLUSTER_BINDING	58	0.00409582	0.00442143	0.35426		58	-0.00564551	0.00411253	0.169827		58	-0.0047571	0.00392844	0.225919		58	0.005082	0.00353518	0.150561
	GOMF_4_IRON_4_SULFUR_CLUSTER_BINDING	91	0.000616983	0.00262194	0.813964		92	-0.00189284	0.00260464	0.467398		92	-0.00420784	0.00251493	0.0942987		92	0.001795	0.00232865	0.440806
	GOMF_FERRIC_IRON_BINDING	20	0.00076284	0.00632729	0.904037		20	-0.00529246	0.00612433	0.387495		20	0.00431448	0.00581157	0.457848		20	0.00433338	0.00527457	0.411327
	GOMF_FERROUS_IRON_BINDING	60	-0.00349998	0.00413262	0.397042		61	-0.00417048	0.00356769	0.242421		61	0.00356548	0.00405643	0.379418		61	0.00404587	0.0035083	0.248817
	GOMF_HEME_COPPER_TERMINAL_OXIDASE_ACTIVITY	48	0.00138022	0.00430159	0.748314		49	0.00164979	0.00456864	0.718016		50	-0.00347751	0.0038915	0.371527		50	0.000872649	0.00361435	0.809214
	GOMF_HEME_TRANSMEMBRANE_TRANSPORTER_ACTIVITY	22	0.000553422	0.00562828	0.921671		22	0.00114246	0.00613286	0.852222		22	-9.30015e-05	0.0049888	0.985127		22	0.00278537	0.00482754	0.563957
	GOMF_HEMOGLOBIN_ALPHA_BINDING	9	-0.00154856	0.00876386	0.859745		8	0.00238082	0.00739267	0.747413		8	0.00143922	0.00715151	0.840506		8	0.00703365	0.00866095	0.416728
	GOMF_HEMOGLOBIN_BINDING	14	-0.00434142	0.00614857	0.480135		13	0.00403743	0.00575569	0.48301		13	0.0060396	0.00554006	0.275639		13	-0.000546787	0.00665445	0.934513
	GOMF_IRON_ION_BINDING	300	-0.00126336	0.00154316	0.412966		302	-0.00152699	0.00155035	0.324659		302	0.000531737	0.00144416	0.712726		302	0.000514993	0.00132615	0.697766
	GOMF_IRON_ION_TRANSMEMBRANE_TRANSPORTER_ACTIVITY	27	0.00141815	0.00778676	0.855486		27	0.00513724	0.00632492	0.416664		27	0.000563001	0.00792269	0.943349		27	-0.00394446	0.00636904	0.535707
	GOMF_OXIDOREDUCTASE_ACTIVITY_ACTING_ON_NAD_P_H_HEME_PROTEIN_AS_ACCEPTOR	27	-0.00728358	0.00591621	0.218277		26	0.00912764	0.00565339	0.10641		26	0.00641595	0.00547025	0.240844		26	0.00343004	0.00482067	0.476758
	GOMF_OXIDOREDUCTASE_ACTIVITY_ACTING_ON_PAIRED_DONORS_WITH_INCORPORATION_OR_REDUCTION_OF_MOLECULAR_OXYGEN_REDUCED_IRON_SULFUR_PROTEIN_AS_ONE_DONOR_AND_INCORPORATION_OF_ONE_ATOM_OF_OXYGEN	19	0.00561653	0.00568372	0.323065		19	0.000500977	0.0067821	0.941116		19	0.0019215	0.00499564	0.700507		19	0.00184328	0.0045933	0.6882

## Sheet: STable5
Supplementary Table 5. Characteristics of MESA samples used in validation analysis.
	Descriptive	All	African Americans	European Americans	Hispanic/Latino Americans
	Sample size	1650	492	698	460
	Demographic variables
	Male, n (%)	771 (46.7%)	228 (46.3%)	328 (47.0%)	215 (46.7%)
	Age (years), mean (SD)	68.6 (9.1)	68.7 (9.1)	68.5 (9.1)	68.4 (9.2)
	BMI (kg/m2), mean (SD)	29.2 (5.5)	30.3 (5.7)	27.9 (5.1)	30.1 (5.5)
	SDB Traits
	AHI (events/hour), mean (SD)	19.7 (18.6)	19.5 (19.6)	18.5 (17.9)	21.7 (18.5)
	OSA (AHI>=5), n (%)	1314 (79.6%)	382 (77.6%)	549 (78.7%)	383 (83.3%)
	Average SpO2 (%), mean (SD)	94.2 (1.8)	94.5 (2.0)	94.0 (1.7)	94.3 (1.6)
	Minimum SpO2 (%), mean (SD)	82.9 (8.2)	83.3 (8.0)	83.5 (7.5)	81.5 (9.3)
	Time% of SpO2<90% (%), mean (SD)	4.0 (9.6)	3.9 (9.4)	4.3 (10.9)	3.8 (7.6)

## Sheet: STable6
Supplementary Table 6. One-sample summary level MR of upregulated heme biosynthesis pathway on OSA traits in MESA using inverse variance weighted method.
	outcome	Population	nsnp	b	se	pval
	AHI	African American	36	0.380063	1.12543	0.735586
		European American	36	0.699511	0.887705	0.430697
		Hispanic/Latino American	36	1.73546	1.10308	0.115653
		All	36	0.71293	0.639887	0.265215
	Average SpO2	African American	36	0.0323866	0.100109	0.746305
		European American	36	-0.0482461	0.0869836	0.579129
		Hispanic/Latino American	36	-0.032619	0.115713	0.778024
		All	36	0.0232549	0.0637053	0.715082
	Minimum SpO2	African American	36	-0.235278	0.586392	0.688251
		European American	36	-0.270297	0.375772	0.471949
		Hispanic/Latino American	36	-0.419377	0.457255	0.359058
		All	36	-0.386645	0.291276	0.184371
	Sleep time% of SpO2<90%	African American	36	0.012994	0.47475	0.978164
		European American	36	0.403992	0.519583	0.436845
		Hispanic/Latino American	36	0.520809	0.531705	0.327329
		All	36	0.437881	0.331539	0.186583

## Sheet: STable7
Supplementary Table 7. Two-sample MR of upregulated heme biosynthesis pathway on selected outcomes.
		outcome	Reference/pmid	method	nsnp	b	se	pval
	Blood disorders
		Iron deficiency anaemia	Neale Lab	IVW	30	-0.00026283	0.000119532	0.0278907
				MR Egger	30	-0.000659794	0.000287656	0.0265312
		Other anaemias	Neale Lab	IVW	30	0.000229012	0.000128951	0.0757407
	Blood traits
		Eosinophil counts	pmid:27863252	IVW	30	0.000759031	0.00261273	0.771424
		Granulocyte count	pmid:27863252	IVW	30	0.00206571	0.00255041	0.417966
		Hematocrit	pmid:27863252	IVW	30	0.00285878	0.00194816	0.14226
		Hemoglobin concentration	pmid:27863252	IVW	30	0.00262792	0.00223406	0.239475
		Lymphocyte counts	pmid:27863252	IVW	30	-0.00374606	0.00226588	0.0982812
		Monocyte count	pmid:27863252	IVW	30	-0.00183505	0.0035768	0.607922
		Neutrophil count	pmid:27863252	IVW	30	0.0015598	0.00247846	0.529125
		Platelet count	pmid:27863252	IVW	30	-0.000118058	0.00260761	0.963889
		Red blood cell count	pmid:27863252	IVW	30	0.00447674	0.00281032	0.111168
		Reticulocyte count	pmid:27863252	IVW	30	-0.00209746	0.00235075	0.372257
		White blood cell count	pmid:27863252	IVW	30	0.000243464	0.0026849	0.927748
	Key comobidities
		Body mass index	pmid:30124842	IVW	25	0.00331308	0.00174554	0.0576926
		Systolic blood pressure	pmid:30224653	IVW	29	-0.0128661	0.0211118	0.542244
		Diastolic blood pressure	pmid:30224653	IVW	29	-0.0158302	0.0142275	0.26586
		Coronary heart disease	pmid:26343387	IVW	30	0.00151454	0.00522382	0.77187
		Myocardial infarction	pmid:26343387	IVW	30	0.00129308	0.00575411	0.822195
		Type 2 diabetes	pmid:30054458	IVW	25	0.0043103	0.00443146	0.330723
		Asthma	pmid:29273806	IVW	27	0.00682878	0.00922733	0.459264
		Chronic kidney disease	pmid:26831199	IVW	26	0.000924535	0.0100076	0.926393
		Diseases of liver	Neale lab	IVW	29	4.27233e-05	8.60871e-05	0.619697
		Stroke	pmid:29531354	IVW	30	0.00572459	0.00478905	0.23195
